# Supplementary material for: Morphological and molecular characterization of Onchocerca fasciata (Nematoda, Onchocercidae) from dromedary camels (Camelus dromedarius) in Iran
Source: Parasite. 2018 Sep 20;25:50. doi: 10.1051/parasite/2018045 (PMC6146669; doi:10.1051/parasite/2018045)
Supplement: Supplementary file 1 — All data generated or analyzed during this study are included in this published article and its Additional files 1–4. [file parasite-25-50-s1.zip]

Archive with 4 entries (4 files):
- parasite170153-1-olm.xlsx
- parasite170153-2-olm.xlsx
- parasite170153-3-olm.xlsx
- parasite170153-4-olm.xlsx
