# Supplementary material for: Morphological and molecular characterization of Onchocerca fasciata (Nematoda, Onchocercidae) from dromedary camels (Camelus dromedarius) in Iran
Source: Parasite. 2018 Sep 20;25:50. doi: 10.1051/parasite/2018045 (PMC6146669; doi:10.1051/parasite/2018045)
Supplement: Supplementary file 1 — All data generated or analyzed during this study are included in this published article and its Additional files 1–4. [file parasite-25-50-s1.zip › parasite170153-1-olm.xlsx]

## Sheet: Feuil1
		Pairwise comparison with produced Onchocerca fasciata sequences
		12S rDNA			cox1
Species		accession number	Divergence		accession number	Divergence
Onchocerca armillatta		KP760345	0.0392157		KU255280	0.0745098
		DQ523736	0.0588235		KP760200	0.0745098
		KP760345	0.0392157
Onchocerca boehmi		KX853315	0.0705882		KX853323	0.109804
Onchocerca cervipedis		JX075207	0.0509804		KX853324	0.101961
		JX075208	0.0509804
Onchocerca dewittei japonica		AM779814	0.0862745		AB518689	0.113725
		AM779815	0.0862745		AB518690	0.109804
		AM779816	0.117647		AB518691	0.109804
		KP760349	0.0941176		AB518692	0.113725
					AB518872	0.113725
					AB518873	0.113725
					AB518874	0.117647
					AB518875	0.109804
					AM749266	0.109804
					AM749267	0.113725
					KP760203	0.113725
Onchocerca dukei		DQ523740	0.0470588
Onchocerca eberhardi		AM779810	0.0784314		AM749268	0.0901961
		KP760346	0.0784314
Onchocerca fasciata		DQ523744	0.00392157		JQ316672	0.00392157
onchocerca flexuosa		DQ523746	0.0588235		HQ214004	0.101961
		DQ523747	0.0588235
		HQ214004	0.0588235
		JQ733521	0.0588235
		JQ733522	0.0588235
		JQ733523	0.0588235
Onchocerca gibsoni		AJ544837	0.0313725		AJ271616	0.0784314
		AY462912	0.027451
		AY462913	0.0235294
Onchocerca gutturosa		KP760347	0.0627451		KP760201	0.0588235
		AJ544838	0.0313725		AJ271617	0.054902
		AY462922	0.0392157
		AY462923	0.0352941
		DQ523743	0.0352941
		KP760347	0.0627451
Onchocerca jakutensis		DQ523745	0.0313725		KT001213	0.0862745
		HQ717719	0.0313725
		HQ717720	0.0313725
Onchocerca lienalis		AY462924	0.0313725		KX853325	0.0745098
		AY462925	0.0313725		KX853326	0.0784314
		AY462926	0.0352941
		AY462927	0.0392157
		AY462928	0.0980392
		KX853317	0.0352941
Onchocerca lupi		GU365879	0.0509804		KX853330	0.117647
		HQ207645	0.0509804		AJ415417	0.121569
		JN863696	0.0509804		EF521409	0.117647
		KC763784	0.0509804		EF521410	0.113725
		KP347443	0.0509804		HQ207644	0.117647
		KX853319	0.0509804		JF758474	0.117647
		KX853320	0.0509804		JF758475	0.117647
					JX080028	0.117647
					JX080029	0.117647
					JX080030	0.117647
					JX080031	0.117647
					JX183106	0.117647
					KC686701	0.113725
					KC686702	0.117647
					KC763785	0.117647
					KC763786	0.117647
					KJ403844	0.117647
					KP283476	0.117647
					KP283477	0.117647
					KX853329	0.113725
					KX853327	0.113725
Onchocerca sp. isolateL3					AB518693	0.113725
					AB518694	0.113725
Onchocerca sp. type A		AB518877	0.0509804
		AB518878	0.0509804
		AB518879	0.0509804
Onchocerca sp. 'bushbuck'		DQ523739	0.054902
Onchocerca sp. QSM-2012		JX075209	0.0196078
		JX075210	0.0352941
		JX075211	0.0352941
		JX075213	0.0352941
		JX075215	0.0352941
Onchocerca ochengi		AJ544839	0.0431373		AJ271618	0.0705882
		AY462914	0.0431373		KC167350	0.0745098
		AY462915	0.0470588		KP760202	0.0705882
		AY462916	0.0431373
		AY462917	0.0431373
		DQ523742	0.0431373
		FM206484	0.0431373
		KC167330	0.0431373
		KC167331	0.0431373
		KC167332	0.0431373
		KC167333	0.0431373
		KC167334	0.0431373
		KC167335	0.0470588
		KP760348	0.0431373
Onchocerca ramachandrini		DQ523737	0.054902		KC167356	0.121569
		KC167340	0.054902		KC167357	0.117647
		KC167341	0.054902
Onchocerca sp. 'Siisa'		DQ523738	0.0509804		KC167352	0.0823529
		KC167336	0.0470588		KC167353	0.0823529
		KC167337	0.0509804
Onchocerca skrjabini		AM779804	0.0745098		AM749269	0.101961
		AM779805	0.0784314		AM749270	0.101961
		AM779806	0.105882		AM749271	0.101961
		AM779807	0.105882		AM749272	0.0980392
		AM779808	0.0862745		AM749274	0.105882
		AM779809	0.0823529
Onchocerca suzukii		KX853321	0.0627451		KX853333	0.0901961
		AM779811	0.0627451		AM749275	0.0901961
		AM779812	0.0627451		AM749276	0.0901961
		AM779813	0.0745098		AM749277	0.0901961
Onchocerca takaokai		AB972362	0.0823529		AB972359	0.113725
		AB972363	0.0823529		AB972360	0.113725
		AB972364	0.0823529		AB972361	0.113725
Onchocerca volvulus		AF015193	0.0431373		AF015193	0.0823529
		AJ544840	0.0431373		KT599912	0.0823529
		AM779852	0.0431373
		AM779853	0.0431373
		AM779854	0.0431373
		AM779855	0.0431373
		AY462919	0.0470588
		AY462920	0.0470588
		DQ523741	0.0431373
		KC167339	0.0431373
		KT599912	0.0431373
average			0.055			0.094
