# Supplementary material for: Morphological and molecular characterization of Onchocerca fasciata (Nematoda, Onchocercidae) from dromedary camels (Camelus dromedarius) in Iran
Source: Parasite. 2018 Sep 20;25:50. doi: 10.1051/parasite/2018045 (PMC6146669; doi:10.1051/parasite/2018045)
Supplement: Supplementary file 1 — All data generated or analyzed during this study are included in this published article and its Additional files 1–4. [file parasite-25-50-s1.zip › parasite170153-2-olm.xlsx]

## Sheet: Feuil1
Supplementary Table S2. GenBank Accession numbers for filarial species and outgroups. Accession numbers in bold represent sequences produced for the present study. "ext." indicates samples without MNHN registration number from other studies.
			Filarial Nematodes
Species	Sample ID	coxI	12S rRNA	18S rRNA	MyoHC	hsp70	rbp1	28S rRNA
Acanthocheilonema odendhali	401YU	KP760168	KP760314	KP760116	KP760212	KP760410	KP760263	KP760358
Acanthocheilonema vitaea	7YT	KP760169	KP760315	KP760117	KP760213	KP760411	KP760264	KP760359
Aproctella alessandroi	117YU	FR823335	FR827905	KP760118	KP760214	KP760412	KP760265	KP760360
Breinlia (Breinlia) jittapalapongi	78YT	KP760170	KP760316	KP760119	KP760215	KP760413	KP760266	KP760361
Brugia malayi	8YT	KP760171	KP760317	KP760120	KP760216	KP760414	KP760267	KP760362
Brugia pahangi	46YT	KP760172	KP760318	KP760121	KP760217	KP760415	KP760268	KP760363
Brugia timori	6YT	KP760173	KP760319	KP760122	KP760218	KP760416	KP760269	KP760364
Cercopithifilaria bainae	9YT3	KP760175	KP760321	KP760123	KP760219	KP760417	KP760271	KP760365
Cercopithifilaria rugosicauda	350YU	KC610815	KC610812	KP760124	KP760220	KP760418	KP760272	KP760366
Cruorifilaria tuberocauda	55YT	KP760176	KP760322	KP760125	KP760221	KP760419	KP760273	KP760367
Dipetalonema caudispina	362YU	KP760177	KP760323	KP760126	KP760222	KP760420	KP760274	KP760368
Dipetalonema gracile	124CV	KP760179	KP760325	KP760128	KP760224	KP760422	KP760276	KP760370
Dipetalonema gracile	215YU	KP760180	KP760326	KP760129	KP760225	KP760423	KP760277	KP760371
Dipetalonema gracile	63YT	KP760181	KP760327	KP760130	KP760226	KP760424	KP760278	KP760372
Dipetalonema graciliformis	220YU	KP760182	KP760328	KP760131	KP760227	KP760425	KP760279	KP760373
Dipetalonema robini	217YU	KP760183	KP760329	KP760132	KP760228	KP760426	KP760280	KP760374
Dirofilaria immitis	79YT	KP760184	KP760330	KP760133	KP760229	KP760427	KP760281	KP760375
Dirofilaria repens	297YU	KP760185	KP760331	KP760134	KP760230	KP760428	KP760282	KP760376
Filaria latala	62YT	KP760186	KP760332	KP760135	KP760231	KP760429	Ø	KP760377
Foleyella candezei	68CE	KP760187	FR827906	KP760136	KP760232	KP760430	KP760283	KP760378
Icosiella neglecta	44YT	KP760188	KP760333	KP760137	KP760233	KP760431	KP760284	KP760379
Litomosoides brasiliensis	PF35	KP760190	KP760335	KP760139	KP760235	KP760433	KP760286	KP760381
Litomosoides hamletti	PF36	KP760192	KP760337	KP760141	KP760237	KP760435	KP760288	KP760383
Litomosoides sigmodontis	ext.	mLs2.0	mLs2.0	AF227233	nLs.2.1 (scaf00053)	nLs.2.1 (scaf00003)	nLs.2.1 (scaf00254 )	KP760384
Litomosoides solarii	213YU	KP760193	KP760338	KP760142	KP760238	KP760436	KP760289	KP760385
Loa loa	80YT	KP760194	KP760339	KP760143	KP760239	KP760437	KP760290	KP760386
Mansonella (Cutifilaria) perforata	216JW	AM749265	AM779802	KP760145	KP760241	KP760439	KP760292	KP760388
Madathamugadia heipei	81YU	JQ888270	JQ888289	KP760146	KP760242	KP760440	KP760293	KP760389
Mansonella (Mansonella) ozzardi	77YT	KP760195	KP760340	KP760147	KP760243	KP760441	KP760294	KP760390
Monanema martini	31NC	KP760196	FR827911	KP760148	KP760244	KP760442	KP760295	KP760391
Ochoterenella sp1	210YU	KP760198	KP760343	KP760151	KP760246	KP760444	KP760298	KP760394
Ochoterenella sp2	47YT	KP760199	KP760344	KP760152	KP760247	KP760445	KP760299	KP760395
Onchocerca armillatta	54FKa1	KP760200	KP760345	KP760153	KP760248	KP760446	KP760300	KP760396
Onchocerca armillata	413YU2	KX853322	KX853314	KX853334	KX853360	KX853368	KX853351	KX853343
Onchocerca boehmi	88YT	KX853323	KX853315	KX853335	KX853361	KX853369	KX853352	KX853344
Onchocerca caprini	YG2-58	AM749237	AM779817	KP760144	KP760240	KP760438	KP760291	KP760387
Onchocerca cervipedis	97YT	KX853324	KX853316	KX853336	KX853362	KX853370	KX853353	KX853345
Onchocerca dewittei japonica	OB9	KP760203	KP760349	KP760154	KP760249	KP760447	KP760301	KP760397
Onchocerca eberhardi	S63-5	AM749268	KP760346	KP760155	KP760250	KP760448	KP760302	KP760398
Onchocerca fasciata	105YT	MG188678	MG188679	MG188681	MG188684	MG188682	MG188683	MG188680
onchocerca flexuosa	ext.	HQ214004	HQ214004	Ø	LM579866 LM539715	LM537586	LM538743	Ø
Onchocerca lienalis	413YU4	KX853325	KX853317	KX853337	KX853363	KX853371	KX853354	KX853346
Onchocerca lienalis	98YT	KX853326	KX853318	KX853338	KX853364	KX853372	KX853355	KX853347
Onchocerca lupi	88YTA	KX853327	KX853320	KX853341	KX853366	KX853374	KX853358	KX853348
Onchocerca gutturosa	54FKg1	KP760201	KP760347	KP760156	KP760251	KP760449	KP760303	KP760399
Onchocerca ochengi	54FKo1	KP760202	KP760348	KP760157	KP760252	KP760450	KP760304	KP760400
Onchocerca skrjabini	S63-6	AM749269	AM779806	KP760158	KP760253	KP760451	KP760305	KP760401
Onchocerca suzukii	S63-8	KX853333	KX853321	KX853342	KX853367	KX853375	KX853359	KX853350
Onchocerca volvulus	ext.	AF015193	AF015193	ADBW01003330	M74066	J04006	CBVM020000075	ADBW01002817
Oswaldofilaria chabaudi	191YU	KP760204	KP760350	KP760159	KP760254	KP760452	KP760306	KP760402
Oswaldofilaria petersi	PF34	KP760205	KP760351	KP760160	KP760255	KP760453	KP760307	KP760403
Pelecitus fulicaeatrae	49YT	KP760206	KP760352	KP760161	KP760256	KP760454	KP760308	KP760404
Protospirura muricola	97YU	KP760207	KP760353	KP760162	KP760257	KP760455	Ø	KP760405
Rumenfilaria andersoni	94YU	JQ888273	JQ888291	KP760163	KP760258	KP760456	KP760309	KP760406
Setaria labiatopapillosa	413YU	KP760208	KP760354	KP760164	KP760259	KP760457	KP760310	KP760407
Setaria tundra	71YT	KP760209	KP760355	KP760165	KP760260	KP760458	KP760311	KP760408
Wuchereria bancrofti	ext.	JN367461	JN367461	AF227234	ADBV01001797	ADBV01000792	ADBV01001653	ADBV01022738
Yatesia hydrochoerus	52YT	KP760210	KP760356	KP760166	KP760261	KP760459	KP760312	KP760409
