# Supplementary material for: Morphological and molecular characterization of Onchocerca fasciata (Nematoda, Onchocercidae) from dromedary camels (Camelus dromedarius) in Iran
Source: Parasite. 2018 Sep 20;25:50. doi: 10.1051/parasite/2018045 (PMC6146669; doi:10.1051/parasite/2018045)
Supplement: Supplementary file 1 — All data generated or analyzed during this study are included in this published article and its Additional files 1–4. [file parasite-25-50-s1.zip › parasite170153-3-olm.xlsx]

## Sheet: Feuil1
Species name, author and date	Host	specimen number	Collection place	references
Onchocerca armillata Railliet & Henry, 1909	Bos taurus	413YU2	Cameroon	Lefoulon et al, 2017
	Bos taurus	54FKA	Cameroon	Lefoulon et al, 2015
Onchocerca boehmi (Supperer, 1953)	Equus caballus	88YT	Italy	Lefoulon et al, 2017
Onchocerca caprini (Uni & Bain, 2006)	Capricornis crispus	YG2-58	Japan	Lefoulon et al, 2015, 2017
Onchocerca cervipedis Wehr & Dickmans, 1935	Alces americanus	97YT	Canada	Lefoulon et al, 2017
Onchocerca dewittei japonica Uni, Bain & Takaoka, 2001	Sus scrofa leucomystax	OB9	Japan	Lefoulon et al, 2015
Onchocerca eberhardi Uni & Bain, 2007	Cervus nippon	S63-5	Japan	Lefoulon et al, 2015, 2017
Onchocerca fasciata Railliet and Henry, 1910	Camelus dromedarius	105YT	Iran	current study
Onchocerca flexuosa (Weld, 1856)	Cervus elaphus	multisource	Germany/no information	McNulty et al., 2012; NCBI data unpublished
Onchocerca gutturosa Neumann, 1910	Bos taurus	54FKG	Cameroon	Lefoulon et al, 2015
Onchocerca lienalis (Stiles, 1892)	Bos taurus	413YU4	Wales	Lefoulon et al, 2017
	Bos taurus	98YT	Wales	Lefoulon et al, 2017
Onchocerca lupi Rodonaja, 1967	Canis lupus familiaris	88YTA	Portugal	Lefoulon et al, 2017
Onchocerca ochengi Bwangamoi, 1969	Bos taurus	54FKO	Cameroon	Lefoulon et al, 2015
Onchocerca skrjabini Rukhlyadev, 1964	Cervus nippon	S63-6	Japan	Lefoulon et al, 2015
	Capricornis crispus	S63-8	Japan	Lefoulon et al, 2015, 2017
Onchocerca volvulus (Leuckart, 1893)	Homo sapiens	multisource	no information	Elise Mkeddie et al., 1998; NCBI data unpublished
