# Supplementary material for: Morphological and molecular characterization of Onchocerca fasciata (Nematoda, Onchocercidae) from dromedary camels (Camelus dromedarius) in Iran
Source: Parasite. 2018 Sep 20;25:50. doi: 10.1051/parasite/2018045 (PMC6146669; doi:10.1051/parasite/2018045)
Supplement: Supplementary file 1 — All data generated or analyzed during this study are included in this published article and its Additional files 1–4. [file parasite-25-50-s1.zip › parasite170153-4-olm.xlsx]

## Sheet: Feuil1
organism included in the matrix	Gene	Evolutive Model
Filarial nematodes + outgroups	12S rDNA	HKY+ Γ + I
	coxI	GTR + Γ + I
	18S rDNA	GTR + Γ + I
	28S rDNA	GTR + Γ + I
	hsp70	HKY+ Γ + I
	rbp1	HKY+ Γ
	myoHC	GTR+ Γ
Onchocerca+Dirofilaria	12S rDNA	GTR+ Γ
	coxI	GTR + Γ + I
	18S rDNA	K80 + I
	28S rDNA	GTR+ Γ
	hsp70	HKY85+ Γ
	rbp1	GTR+ Γ
	myoHC	GTR+ Γ
